# Supplementary material for: M2BPgs-HCC: An Automated Multilectin Bead Array Indicating Aberrant Glycosylation Signatures Toward Hepatitis C Virus-Associated Hepatocellular Carcinoma Prognosis
Source: Molecules. 2024 Nov 28;29(23):5640. doi: 10.3390/molecules29235640 (PMC11643838; doi:10.3390/molecules29235640)
Supplement: Supplementary file 1 [file molecules-29-05640-s001.zip]

Archive with 1 entries (1 files):
- molecules-3297046-supplementary.pdf
